# Supplementary material for: The Association between Emergency Department Overcrowding and Delay in Treatment: A Systematic Review
Source: Healthcare (Basel). 2023 Jan 29;11(3):385. doi: 10.3390/healthcare11030385 (PMC9914164; doi:10.3390/healthcare11030385)
Supplement: Supplementary file 1 [file healthcare-11-00385-s001.zip]

Archive with 1 entries (1 files):
- healthcare-2137553-supplementary.pdf
